# Supplementary material for: Public Health Risks of PFAS-Related Immunotoxicity Are Real
Source: Curr Environ Health Rep. 2024 Mar 25;11(2):118–27. doi: 10.1007/s40572-024-00441-y (PMC11081924; doi:10.1007/s40572-024-00441-y)
Supplement: Supplementary file 1 — Supplementary file1 (XLSX 60 KB) [file 40572_2024_441_MOESM1_ESM.xlsx]

## Sheet: Supplemental Table 1
Chemical	State or Agency	Date	Type of Risk Assessment	Critical effect	Critical effect species	Citation for critical effect	Total UF	human variability UF	animal to human UF	database UF	use of LOAEL UF	short term to long term exposue UF	other UF/MF	Reason for Database or Other UF
GenX	NC	2018-08-01	Health goal	liver effects	mouse	DuPont-24459, 2008	1000	10	10	-	-	10	-	-
	MI	2019-06-27	Adopted MCL	liver effects (single-cell necrosis) in males	mouse	DuPont-18405-1037, 2010	300	10	3	3	-	3	-	Lack of epidemiological, and developmental and immunotoxicological studies in laboratory animals.
	EPA	2022-06-15	Lifetime Health Advisory	liver effects in adult females (constellation of lesions)	mouse	DuPont-18405-1037, 2010	3000	10	3	10	-	10	-	Lack of studies evaluating immune, hematological, neurological reproductive and developmental effects. Additionally, there are no human toxicity data from epidemiological studies in the general population or worker cohorts.
PFBA	MN	2018-08-01	Health Risk Limit	decreased cholesterol	rat	3M 2007	100	10	3	3	-	-	-	Study did not identify a NOAEL or acceptable BMDL10 for thyroid effects. A multigeneration reproductive study has not been conducted, however the database does include an extended one generation developmental study.
	EPA	2021-10-01	Toxicological Review	liver hypertophy and decreased total T4 in adults	rat	Butenhoff et al. 2012	1000	10	3	3	-	10	-	Although the PFBA database is relatively small, high confidence subchronic and developmental toxicity studies are available in mice and rats. Although these high confidence studies are available for PFBA, the database has some deficiencies, including the lack of information on developmental neurotoxicity and other endpoints (immunotoxicity and mammary gland development)
PFBS	MI	2019-06-27	Adopted MCL	endocrine disruption (decreased serum total T4) in newborn pups	mouse	Feng et al., 2017	300	10	3	10	-	-	-	Lack of neurodevelopmental, immunotoxicological, and chronic studies
	CA	2021-01-14	Notification Level Recommendation	endocrine disruption (decreased total serum T4) in dams	mouse	Feng et al., 2017	100	10	3	3	-	-	-	No chronic studies available, lack of developmental neurotoxicity study, and no studies of potential immunotoxicity or carcinogenicity
	IL	2021-04-16	Health Advisory	endocrine disruption (decreased total serum T4) in newborn pups	mouse	Feng et al., 2017	300	10	3	10	-	-	-	Lack of neurodevelopment, immunotoxicity, mammary gland studies and chronic studies
	WA	2021-11-01	Recommend State Action Level	endocrine disruption (decreased serum total T4) in newborn pups	mouse	Feng et al., 2017	300	10	3	10	-	-	-	Lack of neurodevelopment, immunotoxicity, mammary gland studies and chronic studies
	MN	2022-03-01	Heal-based Guidance Value	decreased total T4 in adult	rats	NTP 2019	100	20	3	3	-	-	-	Lack of immunotox and developmental neurotox, lack of two-generational study
	EPA	2022-06-15	Lifetime Drinking Water Health Advisory	endocrine disruption (decreased total serum T4) in newborn pups	mouse	Feng et al., 2017	300	10	3	10	-	-	-	Lack of neurodevelopment, immunotoxicity, mammary gland studies and chronic studies
PFDA	EPA	2023-04-10	Draft Toxicological Review	immune effects: decreased antibody (tetanus, diptheria) concentrations at age 7 and 5 years; developmetnal effects: decreased birth weight in males and females	human	Grandjean et al., 2012; Budtz-Jørgensen and Grandjean, 2018; Wikström et al., 2020	30	10	1	3	-	-	-	Lack of studies examining effects with long-term exposure in adults - including women of reproductive age, studies of potential multigenerational effects, and studies of postnatal development, neurotoxicity, and thyroid toxicity during developmental lifestages.
PFHxA	MI	2019-06-27	Adopted MCL	kidney effect (renal tubular degeneration and renal papillary necrosis)	rat	Klaunig et al., 2015	300	10	3	10	-	-	-	Lack of additional chronic toxicity studies and no additional developmental data in a second species, and immune and thyroid endpoints
	MN	2021-12-01	Health-based Guidance Value	decreased total T4	rats		300	10	3	10	-	-	-	Lack of a 2-generation study, lack of thyroid hormone measurements or neurodevelopmental toxicity in young offspring in a development/reproductive study, and lack of immunotoxicity studies as well as evidence of pup body weight effects near the selected POD
	EPA	2023-04-01	Toxicological Review	developmental effects: decreased offspring body weight at PND0	rat	Loveless et al., 2009	100	10	3	3	-	-	-	Limitations included a lack of informative human studies for most outcomes; subchronic or chronic toxicity studies in more than one species; studies of potential multigenerational effects; effects; developmental neurotoxicity studies; and thyroid toxicity studies after PFHxA exposure during development or after long-term exposure.
	IL	2023-04-26	Health Advisory	developmental effects: decreased offspring body weight at PND0	rat	Loveless et al., 2009	100	10	3	3	-	-	-	Limitations included a lack of informative human studies for most outcomes; subchronic or chronic toxicity studies in more than one species; studies of potential multigenerational effects; effects; developmental neurotoxicity studies; and thyroid toxicity studies after PFHxA exposure during development or after long-term exposure.
PFHxS	ATSDR	2021-05-01	Minimal Risk Level	thyroid follicular cell damage in adult male	rat	Butenhoff et al., 2009; Hoberman & York 2003	300	10	3	10	-	-	-	Small number of studies examining the toxicity of PFHxS following intermediate-duration exposure and the limited scope of these studies in particular studies examining immunotoxicity, a sensitive endpoint for other perfluoroalkyls
	MN	2019-04-01	Health-based Guidance Value	endocrine disruption (decreased free T4 in adult males)	rat	NTP 2019	300	10	3	10	-	-	-	Concerns regarding early life sensitivity to decreased thyroxine (T4) levels as well as lack of 2 generation or immunotoxicity studies.
	MI	2019-06-27	Adopted MCL	endocrine disruption (decreased free and total T4, triiodothyronine (T3)), changes in cholesterol levels and liver effects (increased hepatic focal necrosis)	rat	NTP 2019	300	10	3	10	-	-	-	To address concerns for early life sensitivity and lack of 2-generation or immunotoxicity studies
	NH	2019-06-28	Adopted MCL	impaired female reproduction (reduced litter size)	mouse	Chang et al., 2018	300	10	3	3	-	3	-	Lack of multigenerational rodent studies, as well as concern for potential immunotoxic impacts seen with other PFAS that have yet to be assessed; Acute-to-chronic duration of exposure of female mice.
	IL	2021-01-28	Health Advisory	thyroid follicular cell damage	rat	Butenhoff et al., 2009; Hoberman & York 2003	300	10	3	10	-	-	-	Small number of studies examining the toxicity of PFHxS following intermediate-duration exposure and the limited scope of these studies in particular studies examining immunotoxicity, a sensitive endpoint for other perfluoroalkyls
	WA	2021-11-01	Recommend State Action Level	endocrine disruption (decreased free T4 in adult males)	rat	NTP 2019	300	10	3	10	-	-	-	Concerns regarding early life sensitivity to decreased thyroxine (T4) levels as well as lack of 2 generation or immunotoxicity studies.
	CA	2022-03-01	Notificaton Level	decreased total T4 in adult males	rat	NTP 2019	1000	10	3	3	-	10	-	No studies of potential immunotoxicity or carcinogenicity
	EPA	2023-07-24	Draft Toxicological Review	endocrine disruption (decreased total serum T4) in F1 pups	rat	Ramhøj et al., 2018	100	10	3	3	-	-	-	Lack of studies examining effects with long-term exposure in adults - including women of reproductive age, studies of potential multigenerational effects, and studies of postnatal development, neurotoxicity, and thyroid toxicity during developmental lifestages.
PFNA	NJ	2015-06-22	Adopted MCL	increased relative liver weight in pregnant mice	mouse	Das et al., 2015	1000	10	3	3	-	10	-	Lack of developmental neurobehavioral studies, the absence of chronic/carcinogenicity studies, and lack of two-generation study in an appropriate species, as well as the lack of studies of specific developmental effects such as mammary gland development that are affected by low doses of the closely related compound, PFOA. Additionally, the results of Stump et al. (2008) suggest that PFNA causes l…
	ATSDR	2021-05-01	Minimal Risk Level	decreased body weight gain and delayed development (eye opening, preputial separation, and vaginal opening) in pups	mouse	Das et al., 2015	300	10	3	10	-	-	-	Small number of intermediate-duration exposure studeis and the limited scope of these studies. Concern that reproductive toxicity may be a more sensitive endpoint than developmental toxicity; lack of studies on immune function
	MI	2019-06-27	Adopted MCL	decreased body weight gain and delayed development (eye opening, preputial separation, and vaginal opening) in mouse pups	mouse	Das et al., 2015	300	10	3	10	-	-		Small number of intermediate-duration exposure studeis and the limited scope of these studies. Concern that reproductive toxicity may be a more sensitive endpoint than developmental toxicity; lack of studies on immune function
	NH	2019-06-28	Adopted MCL	increased relative liver weight in pregnant mice	mouse	Das et al., 2015	100	10	3	3	-	-	-	Lack of multigenerational rodent studies using PFNA, as well as concern for potential immunotoxic impacts seen with other PFAS
	IL	2021-07-27	Health Advisory	decreased body weight gain and delayed development (eye opening, preputial separation, and vaginal opening) in pups	mouse	Das et al., 2015	300	10	3	10	-	-	-	Small number of intermediate-duration exposure studeis and the limited scope of these studies. Concern that reproductive toxicity may be a more sensitive endpoint than developmental toxicity; lack of studies on immune function
	WA	2021-11-01	Recommend State Action Level	decreased body weight gain and delayed development (eye opening, preputial separation, and vaginal opening) in mouse pups	mouse	Das et al., 2015	300	10	3	10	-	-	-	Lack of chronic testing for immune, liver and cancer endpoints; emerging evidence of male reproductive toxicity and concern for adverse effects on growth and development for human populations.
PFOA	NJ	2018-06-01	Adopted MCL	increased relative liver weight	mouse	Loveless et al., 2006	300	10	3	10	-	-	-	More sensitive toxicological effects, including delayed mammary gland development and hepatic toxicity after developmental exposures, which occurred at doses 100-fold lower than the Lowest Observed Adverse Effect Level (LOAEL) for increased liver weight.
	ATSDR	2021-05-01	Minimal Risk Level	developmental effects on bone growth (altered bone morphology) and neurobehavior (altered activity)	mouse	Onishchenko et al., 2011; Koskela et al., 2016	300	10	3	-	10	-	-	-
	MN	2018-08-01	Health Risk Limit	developmental effects on bone growth (reduced ossification), accelerated puberty in male offspring, trend for decreased pup body weight, and increased maternal liver weight	mouse	Lau et al., 2006	300	10	3	3	3	-	-	Lack of an acceptable 2-generation study.
	MI	2019-06-27	Adopted MCL	developmental effects on bone growth (altered bone morphology) and neurobehavior (altered activity)	mouse	Onishchenko et al., 2011; Koskela et al., 2016	300	10	3	3	3	-		Possibiltiy for endocrine effects, noing that the mammary gland effects may signal a concern for other low dose endocrine effects.
	NH	2019-06-28	Adopted MCL	increased relative liver weight	mouse	Loveless et al., 2006	100	10	3	3	-	-	-	Potential mammary gland effects.
	CA	2019-08-23	Notification Level	pancreatic and liver tumors (cancer effect)	rat	NTP 2018	NA	NA	NA	NA	NA	NA	NA	-
	IL	2021-01-28	Health Advisory	pancreatic and liver tumors (cancer effect)	rat	NTP 2018	NA	NA	NA	NA	NA	NA	NA	-
	WA	2021-11-01	Recommend State Action Level	developmental effects on bone growth (altered bone morphology) and neurobehavior (altered activity)	mouse	Onishchenko et al., 2011; Koskela et al., 2016	300	10	3	-	10	-	-	-
	PA	2023-01-14	Proposed MCL	developmental effects on bone growth (altered bone morphology) and neurobehavior (altered activity)	mouse	Onishchenko et al., 2011; Koskela et al., 2016	300	10	3	-	10	-	-	-
	EPA	2023-06-13	Interim Lifetime Health Advisory	Decreased serum anti-tetanus antibody concentration in children	human	Grandjean et al., 2012; Budtz-Jørgensen and Grandjean, 2018	10	10	-	-	-	-	-	-
PFOS	NJ	2018-06-01	Adopted MCL	immunotoxicity (suppression of plaque forming cell response) and increase in liver mass	mouse	Dong et al., 2009	30	10	3	-	-	-	-	-
	ATSDR	2021-05-01	Minimal Risk Level	delayed eye opening, decreased pup birth weight	rat	Leubker et al., 2005	300	10	3	-	-	-	10	Concern that immunotoxicity may be more sensitive than developmental toxicity
	MN	2019-04-01	Health Based Guidance Value	immunotoxicity (suppressed IgM production, increased IL-4) in male mice	mouse	Dong et al., 2011	100	10	3	3	-	-	-	Impacts on serum thyroxine (T4) in developing animals have been reported at serum concentrations ~3-fold lower than the POD. Additional studies regarding thyroid effects and a more complete assessment of developmental immune effects are warranted.
	MI	2019-06-27	Adopted MCL	immunotoxicity (suppression of plaque forming cell response) and increase in liver mass	mouse	Dong et al., 2009	30	10	3	-	-	-	-	-
	NH	2019-06-28	Adopted MCL	immunotoxicity (suppressed IgM production) in male mice	mouse	Dong et al., 2011	100	10	3	3	-	-	-	Concerns for reports of thyroid disruption (decreased T4) in neonatal animals and the implications of these observations in terms of neurodevelopment that has not yet been adequately studied
	CA	2019-08-23	Notification Level	liver tumors and the structural and biological similarity of PFOS to PFOA (cancer effect)	rat	Butenhoff et al., 2012	NA	NA	NA	NA	NA	NA	NA	-
	IL	2021-04-16	Health Advisory	delayed eye opening, decreased pup birth weight	rat	Leubker et al., 2005	300	10	3	-	-	-	10	Immunotox concern
	WA	2021-11-01	Recommend State Action Level	immunotoxicity (suppressed IgM production) in male mice	mouse	Dong et al., 2011	100	10	3	3	-	-	-	Impacts on serum thyroxine (T4) in developing animals have been reported at serum concentrations ~3-fold lower than the POD. Additional studies regarding thyroid effects and a more complete assessment of developmental immune effects are warranted.
	PA	2023-01-14	Proposed MCL	immunotoxicity (suppressed IgM production) in male mice	mouse	Dong et al., 2011	100	10	3	3	-	-	-	No explanation provided.
	EPA	2023-06-13	Interim Lifetime Health Advisory	deficient antibody response to diphtheria vaccine in children	human	Grandjean et al., 2012; Budtz-Jørgensen and Grandjean, 2018	10	10	-	-	-	-	-	-
Abbreviations: maximum contmainant level (MCL); modifying factor (MF); uncertainty factor (UF). Cells shaded in yellow under "Critical effect" indicate that an immunotoxicity endpoint was chosen as the critical effect. Cells shaded orange under "Reason for Database or Other UF" indicate that an additional UF was applied to account for the possibility of immunotoxicity. Dashes indicate that the in…
